# Supplementary material for: Inspiration for COVID-19 Treatment: Network Analysis and Experimental Validation of Baicalin for Cytokine Storm
Source: Front Pharmacol. 2022 Mar 8;13:853496. doi: 10.3389/fphar.2022.853496 (PMC8957998; doi:10.3389/fphar.2022.853496)
Supplement: Supplementary file 1 [file DataSheet3.xlsx]

## Sheet: Sheet1
ID	Description	gene symbol	P value	q value
hsa04668	TNF signaling pathway	TNF/PTGS2/MAPK14/CASP3/MMP14/CASP7/CASP8/PIK3CA	0.000486549	0.000347684
hsa00910	Nitrogen metabolism	CA2/CA12/CA13/CA1/CA9/CA4	1.97e-06	1.41e-06
hsa01523	Antifolate resistance	TNF/TYMS/FOLR1/GART/DHFR/ATIC	4.27e-05	3.05e-05
hsa04210	Apoptosis	TNF/CASP3/ITPR1/CASP6/CASP7/CASP8/CASP2/CAPN1/PIK3CA	0.000336702	0.000240604
hsa05417	Lipid and atherosclerosis	TNF/MAPK14/CASP3/ITPR1/SELP/MMP1/CASP6/CASP7/CASP8/CASP1/PIK3CA	0.000336702	0.000240604
hsa04625	C-type lectin receptor signaling pathway	TNF/IL2/PTGS2/MAPK14/ITPR1/CASP8/CASP1/PIK3CA	0.000336702	0.000240604
hsa00670	One carbon pool by folate	TYMS/GART/DHFR/ATIC	0.00126019	0.000900521
hsa05133	Pertussis	TNF/MAPK14/CASP3/CASP7/CASP1/ITGB1	0.00275303	0.00196729
hsa05131	Shigellosis	TNF/EGFR/MAPK14/HK2/HK1/ITPR1/CASP1/CAPN1/PIK3CA/ITGB1	0.00354313	0.00253189
hsa05205	Proteoglycans in cancer	TNF/EGFR/MAPK14/FGF2/CASP3/ITPR1/ITGAV/PIK3CA/ITGB1	0.00386031	0.00275854
hsa05134	Legionellosis	TNF/CASP3/CASP7/CASP8/CASP1	0.00485885	0.0034721
hsa04657	IL-17 signaling pathway	TNF/PTGS2/MAPK14/CASP3/MMP1/CASP8	0.00594995	0.00425178
hsa05163	Human cytomegalovirus infection	TNF/PTGS2/EGFR/MAPK14/CASP3/ITPR1/CASP8/ITGAV/PIK3CA	0.0059626	0.00426082
hsa05135	Yersinia infection	TNF/IL2/RPS6KA3/MAPK14/CASP1/PIK3CA/ITGB1	0.00621988	0.00444467
hsa04066	HIF-1 signaling pathway	EGFR/HK2/HK1/EGLN1/EIF4E/PIK3CA	0.0100384	0.00717334
hsa00511	Other glycan degradation	NEU2/NEU4/NEU3	0.0100384	0.00717334
hsa05145	Toxoplasmosis	TNF/MAPK14/ALOX5/CASP3/CASP8/ITGB1	0.0107442	0.00767769
hsa04015	Rap1 signaling pathway	EGFR/MAPK14/P2RY1/FGF2/PIK3CA/DRD2/ITGB1/ADORA2B	0.0129068	0.00922309
hsa04930	Type II diabetes mellitus	TNF/HK2/HK1/PIK3CA	0.0129068	0.00922309
hsa04614	Renin-angiotensin system	ANPEP/CMA1/ENPEP	0.0160789	0.0114899
hsa00230	Purine metabolism	XDH/IMPDH2/HPRT1/GART/ADCY10/ATIC	0.0160789	0.0114899
hsa05171	Coronavirus disease - COVID-19	TNF/IL2/EGFR/MAPK14/SELP/MMP1/CASP1/PIK3CA	0.0201287	0.0143838
hsa05222	Small cell lung cancer	PTGS2/CASP3/ITGAV/PIK3CA/ITGB1	0.0209422	0.0149651
hsa04080	Neuroactive ligand-receptor interaction	ADORA1/ADRA2A/ADRA2C/P2RY1/P2RY4/P2RY2/P2RY6/DRD2/P2RY11/ADORA2B	0.0217425	0.015537
hsa04613	Neutrophil extracellular trap formation	MAPK14/SELP/CASP1/PIK3CA/HDAC3/HDAC6/HDAC2	0.0238027	0.0170092
hsa04936	Alcoholic liver disease	TNF/NOX4/ALDH2/MAPK14/CASP3/CASP8	0.0238601	0.0170502
hsa05167	Kaposi sarcoma-associated herpesvirus infection	PTGS2/MAPK14/FGF2/CASP3/ITPR1/CASP8/PIK3CA	0.0244047	0.0174394
hsa04933	AGE-RAGE signaling pathway in diabetic complications	TNF/NOX4/MAPK14/CASP3/PIK3CA	0.0244047	0.0174394
hsa05130	Pathogenic Escherichia coli infection	TNF/MAPK14/CASP3/CASP7/CASP8/CASP1/ITGB1	0.0244047	0.0174394
hsa05206	MicroRNAs in cancer	PTGS2/EGFR/CASP3/MMP16/ABCB1/DNMT1/DNMT3B/PIK3CA/HDAC2	0.0244047	0.0174394
