# Supplementary material for: Inspiration for COVID-19 Treatment: Network Analysis and Experimental Validation of Baicalin for Cytokine Storm
Source: Front Pharmacol. 2022 Mar 8;13:853496. doi: 10.3389/fphar.2022.853496 (PMC8957998; doi:10.3389/fphar.2022.853496)
Supplement: Supplementary file 2 [file DataSheet1.xlsx]

## Sheet: Sheet1
Uniprot ID	Gene Symbol	Gene Name
P15121	AKR1B1	Aldose reductase (by homology)
P30542	ADORA1	Adenosine A1 receptor (by homology)
P01375	TNF	TNF-alpha
P60568	IL2	Interleukin-2
P47989	XDH	Xanthine dehydrogenase
P35354	PTGS2	Cyclooxygenase-2
P51812	RPS6KA3	Ribosomal protein S6 kinase alpha 3
P00533	EGFR	Epidermal growth factor receptor erbB1
P22303	ACHE	Acetylcholinesterase
P16083	NQO2	Quinone reductase 2
P08913	ADRA2A	Alpha-2a adrenergic receptor
P18825	ADRA2C	Adrenergic receptor alpha-2
Q9NPH5	NOX4	NADPH oxidase 4
P05091	ALDH2	Aldehyde dehydrogenase
P00918	CA2	Carbonic anhydrase II
O43570	CA12	Carbonic anhydrase XII
P37268	FDFT1	Squalene synthetase (by homology)
Q16539	MAPK14	MAP kinase p38 alpha
P12268	IMPDH2	Inosine-5'-monophosphate dehydrogenase 2
Q9Y3R4	NEU2	Sialidase 2
P09884	POLA1	DNA polymerase alpha subunit
Q8N1Q1	CA13	Carbonic anhydrase XIII
P08243	ASNS	Asparagine synthetase
P00492	HPRT1	Hypoxanthine-guanine phosphoribosyltransferase
P28907	CD38	Lymphocyte differentiation antigen CD38
P47900	P2RY1	Purinergic receptor P2Y1
P09917	ALOX5	Arachidonate 5-lipoxygenase
P09038	FGF2	Basic fibroblast growth factor
P00915	CA1	Carbonic anhydrase I
Q16790	CA9	Carbonic anhydrase IX
P52789	HK2	Hexokinase type II
P19367	HK1	Hexokinase type I
P28340	POLD1	DNA polymerase delta subunit 1
Q9GZT9	EGLN1	Egl nine homolog 1
P29375	KDM5A	Lysine-specific demethylase 5A
P04818	TYMS	Thymidylate synthase (by homology)
P51582	P2RY4	Pyrimidinergic receptor P2Y4
P41231	P2RY2	Purinergic receptor P2Y2
Q15077	P2RY6	Pyrimidinergic receptor P2Y6
P22001	KCNA3	Voltage-gated potassium channel subunit Kv1.3
P42574	CASP3	Caspase-3
Q14643	ITPR1	Inositol 1,4,5-trisphosphate receptor type 1
Q8WWR8	NEU4	Sialidase 4
P20916	MAG	Myelin-associated glycoprotein (by homology)
P15328	FOLR1	Folate receptor alpha
P22102	GART	GAR transformylase
P16109	SELP	P-selectin
P51512	MMP16	Matrix metalloproteinase 16
P03956	MMP1	Matrix metalloproteinase 1
P50281	MMP14	Matrix metalloproteinase 14
P22894	MMP8	Matrix metalloproteinase 8
Q04609	FOLH1	Glutamate carboxypeptidase II
P06730	EIF4E	Eukaryotic translation initation factor
P08183	ABCB1	P-glycoprotein 1
P55212	CASP6	Caspase-6
P55210	CASP7	Caspase-7
Q14790	CASP8	Caspase-8
P29466	CASP1	Caspase-1
P42575	CASP2	Caspase-2
P26358	DNMT1	DNA (cytosine-5)-methyltransferase 1
P00742	F10	Thrombin and coagulation factor X
Q9UBC3	DNMT3B	DNA (cytosine-5)-methyltransferase 3B
P15144	ANPEP	Aminopeptidase N
Q6P179	ERAP2	Endoplasmic reticulum aminopeptidase 2
P00374	DHFR	Dihydrofolate reductase
Q9Y2R2	PTPN22	Hematopoietic cell protein-tyrosine phosphatase 70Z-PEP
Q96PN6	ADCY10	Adenylate cyclase type 10
P22748	CA4	Carbonic anhydrase IV
P07384	CAPN1	Calpain 1
P06756	ITGAV	Integrin alpha-V
Q9UQ49	NEU3	Sialidase 3
P42336	PIK3CA	PI3-kinase p110-alpha subunit
P31939	ATIC	AICAR transformylase
P23946	CMA1	Chymase
P14902	IDO1	Indoleamine 2,3-dioxygenase
Q99720	SIGMAR1	Sigma opioid receptor
P14416	DRD2	Dopamine D2 receptor (by homology)
Q07075	ENPEP	Aminopeptidase A
P28838	LAP3	Leucine aminopeptidase
Q96G91	P2RY11	Purinergic receptor P2Y11
Q9NZ08	ERAP1	Endoplasmic reticulum aminopeptidase 1
P05556	ITGB1	Integrin beta-1
P29275	ADORA2B	Adenosine A2b receptor
O15379	HDAC3	Histone deacetylase 3
Q9UBN7	HDAC6	Histone deacetylase 6
Q92769	HDAC2	Histone deacetylase 2
