# Supplementary material for: Inspiration for COVID-19 Treatment: Network Analysis and Experimental Validation of Baicalin for Cytokine Storm
Source: Front Pharmacol. 2022 Mar 8;13:853496. doi: 10.3389/fphar.2022.853496 (PMC8957998; doi:10.3389/fphar.2022.853496)
Supplement: Supplementary file 3 [file DataSheet2.xlsx]

## Sheet: Sheet1
ONTOLOGY	ID	Description	Count	P value
BP	GO:0070482	response to oxygen levels	14	1.18e-06
BP	GO:0001666	response to hypoxia	13	2.13e-06
BP	GO:0036293	response to decreased oxygen levels	13	2.84e-06
BP	GO:2000377	regulation of reactive oxygen species metabolic process	12	9.37e-08
BP	GO:0072593	reactive oxygen species metabolic process	12	2.13e-06
BP	GO:0009612	response to mechanical stimulus	11	1.18e-06
BP	GO:0014074	response to purine-containing compound	9	5e-06
BP	GO:0006730	one-carbon metabolic process	8	2.62e-08
BP	GO:0035590	purinergic nucleotide receptor signaling pathway	7	9.37e-08
BP	GO:0035589	G protein-coupled purinergic nucleotide receptor signaling pathway	5	1.62e-06
CC	GO:0045178	basal part of cell	10	4.56e-05
CC	GO:0045121	membrane raft	10	7.48e-05
CC	GO:0098857	membrane microdomain	10	7.48e-05
CC	GO:0045177	apical part of cell	10	0.000417424
CC	GO:0016323	basolateral plasma membrane	9	4.56e-05
CC	GO:0009925	basal plasma membrane	9	7.48e-05
CC	GO:0016324	apical plasma membrane	9	0.000579421
CC	GO:0099699	integral component of synaptic membrane	6	0.000576935
CC	GO:0099056	integral component of presynaptic membrane	5	0.000188964
CC	GO:0098889	intrinsic component of presynaptic membrane	5	0.000314487
MF	GO:0008237	metallopeptidase activity	10	6.53e-07
MF	GO:0008235	metalloexopeptidase activity	8	4.22e-08
MF	GO:0008238	exopeptidase activity	8	6.53e-07
MF	GO:0070006	metalloaminopeptidase activity	7	5.06e-09
MF	GO:0004177	aminopeptidase activity	7	4.22e-08
MF	GO:0004089	carbonate dehydratase activity	6	5.06e-09
MF	GO:0097153	cysteine-type endopeptidase activity involved in apoptotic process	6	5.06e-09
MF	GO:0045028	G protein-coupled purinergic nucleotide receptor activity	5	2.29e-07
MF	GO:0001614	purinergic nucleotide receptor activity	5	1.36e-06
MF	GO:0016502	nucleotide receptor activity	5	1.36e-06
